# Supplementary material for: Differential Expression of Genes that Control Respiration Contribute to Thermal Adaptation in Redband Trout (Oncorhynchus mykiss gairdneri)
Source: Genome Biol Evol. 2015 May 4;7(6):1404–14. doi: 10.1093/gbe/evv078 (PMC4494065; doi:10.1093/gbe/evv078)
Supplement: Supplementary Data [file supp_evv078_TableS1.xlsx]

## Sheet: Sheet1
Complex I		Genome		Sequence
MTND1		Mitochondrial		ATGATTACCCTAATTACCCACGTTATTAATCCACTAGCATACATTGTACCCATTCTGTTAGCAGTTGCTTTCCTCACCCTACTTGAACGAAAAGTCCTTGGGTACATGCAACTTCGAAAAGGGCCCAACATCGTCGGCCCCTACGGACTACTACAACCCATCGCAGACGGCCTAAAACTATTTATTAAAGAACCGGTTCGACCTTCCACCTCTTCACCCTTTCTATTTCTCGCTACACCCATACTTGCCCTTACACTTGCACTCACTCTATGAGCCCCCATACCTATTCCTTACCCTGTTACAGATCTTAACCTCGGAGTACTATTTGTACTTGCACTATCCAGCCTGGCCGTGTATTCTATTTTAGGGTCAGGATGGGCATCAAACTCCAAATACGCT…
MTND2		Mitochondrial		ATGAACCCCTACGTACTCACCATCTTACTTTCTAGCCTAGGACTAGGCACAGTCCTCACCTTTGCCAGCTCCCACTGACTACTTGCATGAATAGGCCTAGAAATCAATACCCTAGCCATTATCCCGATCATAGCGCAACAACACCACCCCCGAGCAATCGAAGCAACAACCAAGTATTTTTTGACGCAAGCAACCGCCGCAGCAATAATCCTTTTTGCCAGCACCACCAACGCCTGACTAGTCGGGGAATGAGAAATTCACCAGCTATCACACCCACTAGCAACTACAACAGTAATATTAGCCCTCGCCCTCAAACTTGGACTAGCACCCGTTCACTTCTGACTACCAGAAGTCCTTCAGGGACTTGAACTCACTACAGGATTAATCCTGTCCACCTGA…
MTND3		Mitochondrial		ATGAATTTAATCACAACAATCATCACTATTACCATCACATTATCCGCAGTACTAGCCACTGTTTCTTTCTGATTACCACAAATCTCCCCAGACGCAGAGAAGTTATCCCCCTACGAATGTGGATTTGACCCCTTAGGGTCCGCCCGCCTGCCCTTCTCCTTACGCTTCTTTCTAATCGCCATCTTGTTCCTCCTATTTGATCTAGAAATCGCCCTCCTTTTGCCCCTACCTTGAGGGGATCAACTCCACACCCCGACCCTGACACTCATCTGATCCACTGCCGTTCTAGCCCTTCTTACTCTTGGCTTAATCTATGAATGAACCCAAGGAGGCTTAGAATGAGCCGAGTAG
MTND4		Mitochondrial		ATGTTAAAGATCCTCATCCCCACACTCATGCTTTTTCCAACGATCTGACTCAGCCCCGCGAAATGATTATGAACTACATCAATCGCCCAAAGTTTAATTATTGCCCTAGCAAGTTTATCCTGACTTAAATGATCGTCAGAAACCGGATGATCCTCCTCCAACCTCTATTTAGCAACTGACCCCCTATCAACACCCCTGCTAGTATTAACCTGCTGACTACTTCCCCTTATAATTCTTGCTAGCCAAAACCACCTCTCTCCTGAACCCTTAAATCGCCAGCGAGCCTACATCTCCCTCCTGGTCTCCCTTCAAACATTTCTAGTATTAGCATTCGGGGCCACAGAAATTATCATATTTTACGTCATATTCGAAGCCACGCTACTCCCCACCCTTATTATT…
MTND4L		Mitochondrial		ATGACACCAGTACACTTCAGCTTTACCTCAGCCTTTATTTTAGGGCTTATAGGACTCGCGTTTCACCGCACCCACCTTCTCTCAGCCCTTCTATGCCTAGAAGGAATAATACTCTCTCTATTCATCGCCCTCTCCCTCTGAGCCCTCCAAATGGAAGCGACTGGCTACTCAGTGGCCCCGATACTTCTCCTAGCGTTCTCAGCCTGTGAAGCCAGCGCAGGGTTAGCCCTACTAGTAGCAACTGCACGAACACACGGCACAGACCGCCTCCAAAGCTTAAACCTCCTCCAATGTTAA
MTND5		Mitochondrial		ATGCACCCGACTACACTCATCTTAAGCTCATCCCTTTTAATAATCTTCACACTTCTAATTTATCCTCTTATTACCACCCTCACCCCAACCCCCCAACACAAAAACTGGGCCCTTACTCACGTAAAAACTGCTATCAAAATAGCCTTCCTAGTGAGCCTGCTCCCCCTTTTTGTCTTCCTAGACCAAGGAACCGAAACTATCGTGACTAACTGACAATGAATAAACACCACAACCTTTGACATTAACCTTAGCTTTAAATTTGACCACTACTCCATTATTTTTACCCCTATTGCCCTGTATGTAACCTGATCTATTCTAGAATTCGCATCCTGATATATACACGCCGACCCCAACATAAACCGATTCTTTAAGTACCTCCTCCTCTTCCTAATCGCCATA…
MTND6		Mitochondrial		ATGACTTATCTTGTGTCTTTGTTTCTTTTAGGGCTGGTTTTAGGGCTTGTAGCTGTTGCATCTAACCCTGCACCTTACTTTGCTGCTTTGGGGTTGGTTGTAGCAGCAGGTGTGGGTTGTGGGGTTTTGGTGGGTCACGGGGGATCTTTCTTGTCTTTAGTACTATTTTTGATTTACTTGGGGGGGATGCTTGTGGTATTTGCTTATTCAGCGGCTTTGGCTGCTGAGCCTTTTCCGGAGTCTTGAGGGGATCGTTCGGTTTTAGGGTATGTGGTGGTATATACGGTGGGGGTGGTGTTGGTGGCAGGTCTATTCTGGGGTGGGTGGTATGAAACCTCATGGGTAGCAGTGGACGAGTTTAAGGAGTTTTCTGTATTGCGTGGGGATACAAGTGGGGTG…
NDUAD		Nuclear		ATGGCGGCGTCCAAGGTGAAGCAGGACATGCCTCCTCCGGGGGGTTATGGTCCCGTTGATTACAAGAGAAATCTCCCCAAAAGGGGACGCTCTGGGTATAGCATGCTCGCCATTGGAGTCGGTGTCATGTGTTTCGGTTATTGGAGACTCTTCAAATGGAACAGGGAGAGGAGGCGGTTGCAGATTGAGGAACTGGAAGCAAGGATAGCTCTTCTGCCTTTGCTGCAAGCAGAGCAGGACCGGAGGCAACTACGGATGCTGCGGGAGAATCTGGAGGAGGAAGCAGTCGTAATGAAAGATGTCCCCGGCTGGAAGGTGGGAGAGAATGTCTTCCACACAGACCGCTGGGTGGCCCCCCTCACAGAGGAGCTGTTTAACCTTAGACCCCGGGAAGAGCTT…
NDUFA01		Nuclear		ATGTGGTATGAAATTCTTCCCGGTCTCGGAGTCATGACTGTTTGTCTCATCCTTCCTGGGGTTTTCACTGCACAGATCCACAAACTCACCAACGGGGGGAAGGAAAAGAGAATCGCCCGGGTTCCATATCAGTGGTATCTGATGGAGAGAGACAGACGTGTGTTAGGAGTGGATTTGTATTACAAATCGAAGGGACTTGAGAATATCCAC
NDUFA02		Nuclear		ATGGCCGCTTCCGTAGTAAGAGGTATTGGCTCTAACCTTGCTAAAAACCTTCGAGAGATTCGTCTACATTTGTGCCAGACATCGCCTGCGAGTCAAGGAGCAAGGGATTTTGTGGAACAGCACTATGTGGAACTGAAGAAGGCAAACCCCACATTCCCCATCCTCATCAGGGAGTGCTCAGGTGTTCAGCCTAAGCTTTGGGCAAGATCTGATTTTGGTAAGGAGAGCAGTGTGGCCCTTGACAACATGAATGCTGACCAAGTGGCTAAGGCGCTGGAGACAGTTGTGACATCA
NDUFA05		Nuclear		ATGGCTGGTGTTCTGAAAAAGACCACAGGCTTGGTGGGACTGGCCGTGTCTCACAACCCTCATGAGCGCCTGAGGATCCTGTACAGTAAGATCCTGGCGTCTCTCCAGGTCATCCCTCAGGACGCAGCCTACAGAAAGTACACAGAACAGCTTGTCAACGACCGCTTTGAACTTATCAAAGCTGAGCCTGATGTGGAGAAACTAGAGAAGAAAATCAACTGTGGTCAGATCGAGGAGGTCATTCACCAGGCGGAGTGTGAGTTGGCACTATCCAGGAAGATGGCGGAGTGGAAACCATGGGAACCACTGATTGAAGAGCCTCCTGTCAACCAATGGAAGTGGCCCGTT
NDUFA06		Nuclear		ATGAAAGAAACAAACATGGCGTCCAGTGCGGCGACCCGGACAGCCTCTGTTGCTGCTAAAGTTGTCAAACCGATTTTCAGCAGGGATCTGGATGAAGCCAAGCGCCGAGTTCGCGAACTGTATCGTGCCTGGTACAGAGAGGTTCCAAACACAGTGACTACCTTCCAGCTGGACATCACAGCTCGCCAGGGAACAGACAAAGTGAGGGAGATGTTTGACAGGAACAAGCACGTCAATGACCCCCGTGTGATTGACATGCTTGTCATTAAGGGTAAGTTGGAGCTGCAGGAGACCATCAATGTCTGGAAGCAGAAGACCCACATTATGCGCTATTTCCATGAGACGGAGGTACCACGCCCTGCAGACTTTCTGTCCAGATTTTATGTTGGACATGACAAT
NDUFA07		Nuclear		ATGGCGACTGCTACAAGAATTATCCAAAGGCTCAGAAATCTTTTATCCGGGCATGATCTGCAAGCAAAGCTCCAGTTGCGCTATGGTGAGATTGCGAAGAGGACCCAACCACCCCCCAAACTTCCAGTTGGTCCCAGTCACAAGTTTGCCTTCAATTACTATAATGGCAGAGATGGGCGTAGAGAGTCTGCACCAGCAATGGTTGTGATGTCGTGTCAAAAGGCCTTGACTGCTTGTACTACGGATATTACTGGATTGTTCCAAGTTCTGGAGGTGCCAGCAAAGCGTCCAGTCACACCTGGAAATGTTCTCAGTGAGCTAACGCTGTCTACAGATCAGCCATACCTC
NDUFA08		Nuclear		ATGCCGGGTTCGGTGGAGGTTCCCACTTTTAACGACTTGAATGTTGAGGAGATCAGTGTGTCGTCTGCGGTGCTGAAGGGAGCTGCCCACCACTATGGCTCTCAGTGTGACAAGGCCAACAAGGAGTTCATGCTCTGTCGCTGGGAGGAGAAGGACCCAAGAAAGTGTCTGAATGAAGGGAGGAAAGTCAACGAGTGTGCTCTTAACTTCTTCAGGCAGATAAAAGGAAGCTGTGCCGAGTCCTTCACAGAGTATTGGACCTGCCTGGACTACTCCAACCTGGTGGAGCTGCGTCAGTGCCGCAAGCATCAGCAGGCCTTTGACAGCTGTGTGCTGGACAAGCTTGGCTGGGAGAGACCCAACCTGGGAGAACTGTCCAAGGTGACAAAGGTGGACACC…
NDUFA10		Nuclear		ATGGCGTTACGGGTGATTCGTTTGGTCATCCCCTCGGGGACAGCCGTTTTCAAAGCAGGGACACTTATTCAGACGGCTGGTATTCACACAAGCTCATTAAGGAACCTACGGTACGGCTGGTGGGCATATGCACTGGGCGAGAGGACAACCCCAAGGTTCAAAGAGAACAGCAAGATCATCTCCATTGATGGCAACCTGGCCTCGGGAAAGGGGGCGCTGGCCAAGAGTCTGGCTGATAAGCTGGGGATGCTGTACATGCCTGAGCCCAACACGCACTACTTGGACAAGATGACAGCAGAGAAGGAGCCTCTGCCAATCGCCTTCAACGGTAACTGCAGCTTGGAGAAGTTCTATGCAGACCCCAAGGCTGCTGACGGGAACTCCTACCGGCTACAAGCA…
NDUFA11		Nuclear		ATGGGTTATTGGGATCTGCAAGAAGGTAAGGATTGTGTCGAGAAAACATGGATCACCACCAAATTAGGCACAGCTCTAGGGTTGGTGGGTTCAGCCTATCACATTGTGGCATTCCAGCCTGATTCTGCAATCCAAGCTGTTCAGAGAGCCACAAATGGCACAGTAACCATGGCTGCCTTGGGGGCCATTTTTGGAATGACCACTTGTCTAGCTGCACAGGCCCGGGATGCTCCTGATGACCCTGTGAACTACTTCATCGGAGGCTGTGCATCAGGAGTCTTTCTTGGAGCTCGTACTCACAGTGCAATGACAGGCACGACGGCATGTATTGGGCTGGGGACACTGGCCATGTTCACCAAGGTGGGCAAGATGGAGGGCTGGAGATTAGCGGGACCACCG…
NDUFAB1		Nuclear		ATGGCGTCCCGTGTCCTAGCGCAGTGTGTCCGCCAGCTCCCCCGCTCTTCCGTGAGACTCTCGTCGGGTAACATTGCAGTGAGAACCGCAGCTGTCCCGGTCCTATTCAACCCCCGACCGTTGTCCTTCATTGCCAGCAGTCAGCGGACCCGGTGGATCGAACAAACACGGATCTCCAGCTCAGTGGGAGTGTTCTGTAGACAGTATGGAGACCTGCCTCCCCTCACCATTGAAAGCATTAAAGAACGAGTCATGTACGTCCTCAAGCTCTACGACAAGATCAACCCAGAGAAGCTGGCGACGTCGTCCCACTTCCTGAAGGACCTGGGGTTAGACAGCTTGGACCAGGTAGAGATCATTATGGCCATGGAGGATGAGTTTGGGTTTGAGATCCCGGAT…
NDUFB01		Nuclear		ATGGTGAACTTTGCTGCCCTGATGCGTGACCATTGGGTTAACATATTTGTCCCCCTTGGCTTTGTTATCGGGATCTACATGGACAGAGCACAGGACCAGAAGCTGACCGCTTTCAGGAACAAAAGCGCATTGTACAGCAGGGAGCTGAAGCCTGGCGAGGAAGTCACCTGGAAG
NDUFB02		Nuclear		ATGTCTTCTTTAGGAAGGGCCATGGGTGTCCTTAGGGCCGGGACGCAGCTTCTTACACGTGGACCTCAGAAAATAGTAATCCGAAAAGCTGGTGGTGGACCACACATAGAGGCCCAGTACAGGCAATTCCCACAACTCACCAAGAGCCAGACGTTCCAAGCAGAGCTCCTCAGCAGTGCCATGTGGTTCTGGATCCTGTGGCACTGCTGGCATGACCCAGATGCAGTAATGGGTCACTTCCCATGGCCTGATGCATCCGCATGGACAGATGAGGAACTGGGGATCCCAGCTGACGATGAGGAA
NDUFB04		Nuclear		ATGGCGGACTACCGAGAAGCGCCCTTGGCCACTCGGCCAAAAACGTTGGACCCAGCTGAATATTTCAACCTTTCGCTGAACCAGAGACGTGCCGAGGAGGAGAGGGCTGGTTTAAGGGCTCAGCTGAAGAGACAATATCAGATGCAGCTAAACAACCCCCACAGAAAAGAGCTTATTGAAGACCCTGCCTTGACACGCTGGGTGTACGCACGCACCAACCCCTACAACCACTTCAGAGCCACCAAGAAGACGTCGCTGCTAGGTGGGCTCTTCGGAGTGGTGCCCCTCTTCGTCCTGTACTACGTACTGAAGACTGACAGGGACAAGAAGGAGGAACAGATCAAAGCTGGGACCTACGATTGCAAGTTCAAGCTCGCCTAC
NDUFB05		Nuclear		ATGGTGGGCATGAGTGTTCTTCGGTCTGCCGCTGCTTTTGCAGCCAGGCTAAATCCTCTAAAATCGGGGAATTCTGTGGTGAATTTGCTCAGCAGAACTGCACAACGCACAGATAAAGTGGCAGTCCGCTGGGGAAGTCATGGGAAGCAGATGTTTATCATCAAGCCCACTGGCTTCTATGACCGGAGGTTTCTGCAGTTATTGAAATTCTATATCCTGCTTACTGGAATCCCAGTTGCGGTCTTTGTGACGTCCGTGAATGTGTTTGTCGGTGAGGCTGAGCTGGCTGGAATTCCTGAAGGTTATGAGCCTGAGCATTGGGAGTACTACAAGCATCCTATCACCAGGTGGATCTCACGGACCTTCTATGACTCCCCAGTGAAAGACTATGAGAAAATG…
NDUFB06		Nuclear		ATGACTGGTTACACAGCAGACGAAAAGCTCCGCGTAGAGCAGATTTCAAACCTCAGGAGGAAATGGCTGAAGGACCAAGAGCTCAGTCCCAGAGAGCCCGTGCTGCCAAAGACAGCCCCCGGGCCGGTGGCAAAATTCTGGGCTGGCTTTCTGGAACCGAAGACCCTGTGGAGACTTTACACCTACAAAGTCTACACTGGTGGAGTGTTCGCCTTGACCCGGTTGCTGATCCCTGCCTGGGTTGTGCATTATTATGTGAAGTATCATGTTGCTAAAAAGCCCTATGGCATCGTGGAGCTGAAGCCCAGACTGTTCCCTGGCGACACCATCTTGGAGACGGGAGAGGTTGTTCCAGACCTCCCAGAGAGCCATGGTCACCAC
NDUFB07		Nuclear		ATGGGAGCTCACCTCGCGCGGCGGTATATCACCGAGACGGAGACCGAGCCTGACCCTGCGAAACCGTTTGGCTTTGACCCCGAATTCGGATTCGGCGAGAGGAAAGAGAGAGAGATGGTGGCCTCCCAGGCTCAGATGAACCTGGCCCAGGTCCCTGTACTCCAGAGGGACTACTGCGCCCACCACCTCATCAAGCTCATGAAGTGTAAGAGGGACAACTGGCCCAACTTCCTGGCCTGTAAACACGAGAGACACGACTGGGACTACTACGAGCACCAGGACTACGTGATGCGTATGAAGGAGTATGAGCGGGAGCGACGGCTGCAGATGAGGAAGAAGAGGGTGGAGGAAGCCCAGGCAGCT
NDUFB08		Nuclear		ATGCGTATTTCACTGTTCAATGTCACAGCAACAATTGAACATGGCTGCCGTGGGTTTCAGAAATTGGGCTCGAGCTCTTTCCAGGGGGAAACAGCCAGGCTTCTCGGCGCTTTCTCCCAAATCAGAGCAGCCTCTGGACCTTCCAAGGGCTTGCTGCCAGGGCCATACCCCCAAACGCCCGAGGAGAGAGCAGCTGCAGCGAAGAAGTACAACATGAGGGTGGAGGATTATGAACCAATCCCGGATAATGGCGAGGGGTATGGAGACTACCCACAATTGCCAGACAGATCCCAGCATGAGAGAGACCCCTGGTATTCCTGGGACCATCCAGACCTGAGGAGGAACTGGGGGGAGCCGATCCACTGGGATTTTGACATGTTCATCAGGAATCGAGTGGAC…
NDUFB09		Nuclear		ATGGCAACTGCGTACCTTACTCACCACCAAAAAGTCTTGAGGCTGTACAAAAAATCCTTGAGGCACCTTGAATCATGGTGTATTTTTAGGGATAAATACCGCTTCTACGCGTGTATGATGAGGGCACGCTTCGACGAGGCCAAGGATGAGAAGGACATGGTCAAAGCCACTATGATGCTGAAGGCAGGGGAGGAGGAATTCTGGTCTAACCAACACCCCCAGCCTTACCTATTCCCTGACTCTCCAGGAGGAACTTCCTATGAAAGATATGAAATGTACAAGGTCCCCGAATGGTGTCTAGATCACTGGCATCCGTCAGAGAAGGCCATGTATCCTGACTACTTTGCCAAGAGGGAGCAGTGGAAGAAGCTGCGAGAACAGAGCTGGGCAGGAGAGGTT…
NDUFB10		Nuclear		ATGCCATCGGACTATGATAAAGATGCGTATCCAGAGCCTCCCCGCCAGACTCCCATCGTGGACAAGCAGACGACCCTTCCCAACCCAGCCCTGATTTTGACTAAACTCTTCTATTATTCCGTGGACCTCCCTGTCACCACATTCAGAGAACTTGTGGAGGGTATCCACTCTGGCAACAAGTACAACTACTACCACCAGAAGTTCCGCCGTGTCCCAGAGCTGACCGAGTGCACAGAGGGAGACTACACCTGTTACTATGAGGCTGAGATGCAGTGGAGGAGAGATCATAAGGTGGACCAGGAGATTGTGAAGGTGGTCCAGGAGCGTCTGAGGGCCTGCCAGCAGAGGGAGGGTACCAGCTACCATCAGAACTGTTCCAAGGAGCTGCAGCAGTTTGCA…
NDUFC01		Nuclear		ATGACACTAAATCGTTTATTACTACGGGCAGCAAGCGCCAGCAAGATTGGGAGTCGGTCTGCGTTCACCGCAGCAAAGCCAGATCACACCAACCCCAACTGGCTGCGTGTGGGCCTAGCGTTCGGGACGTCCGCTTTCCTCTGGGGCCTGCTCTTCAAACAACACAGCACTGATGTGCATGAGTACAAAGTGAGGAATGGCCTGGAA
NDUFC02		Nuclear		ATGGGGCTCCCAGATGAGGCGAAGGCCCTTCCACCTCCAGGAATAATCAACCGAAACTCGGTCTGGCTCGGTGTTATCGGCTGGTGCTCTGCGATGCTACAGAATGCCCTCAACCGCAGGCCGCCCATGAAATCAGGTGTTCACCGGCAAGCCTTGCTGGCATCCATTGGTTGGTTCATTGGTTACCATGTCACCAAACACGAGAACTACACATACGCTAGATTGGACCGAGACATGAACGAATACGTACGACTCCACCCAGAGAACTTTTCAGACAAAGAGAAGAAGACATTTGCTGAGATTGTGGAGCCTTTTCACCCAATTCGC
NDUFS01		Nuclear		ATGCTAGTGGCAAGCATGTTGCGTCTACCTGCGGTGAGTCGCGCTCTCGGAGTCGCTCACTCTACAGGGAGCGTGGCAATCACAAAAAATGTTCACAACGCAGCTACAGCAGCAGCCAGTAACCTGGTGGAGGTATTTGTGGATGGGAAGCCACTCATGGTGGAACCAGGAACCACAGTGCTGCAGGCATGTGAAAAGGTGGGAGTGCAGATTCCTCGCTTCTGTTACCATGAGCGCCTGTCAGTTGCAGGGAACTGTCGGATGTGTCTCGTGGAGATTGAGAAAGCTCCAAAGCCAGTGGCAGCATGTGCCATGCCAGTCATGAAGGGTTGGAACATTTTAACTGACTCTGACAAAACAAGGAAGGCTAGAGAGGGTGTGATGGAGTTCCTGTTGGCC…
NDUFS02		Nuclear		ATGGCGGGGACAATGTTGAGGTCGCTTAGCAAACTTGGACGTCCTTCAACAAAATTGATTATAAATAGTAATTTGGTCAGCCCTGCTTGCACTGTCCTGCAAAACAGGCAGAAACAGTGGCAGCCAGATGTGGAGTGGACGGAGCACTATGCTGGGGCGGTGATGTACCCCAGCGCCATCACTGAGAAATGGGTCCCCCCACCATGGAATGATAAGGATGCTCCTATGGAGAAGGAGGTGTCTAACCTGACCATTAACTTTGGGCCCCAGCACCCCGCAGCCCATGGCGTGCTGCGTCTGGTGCTGGAGCTCAGCGGGGAGTCGGTGAAGAAGTGTGATCCCCACGTGGGCCTGCTGCACCGCGGCACAGAAAAACTCATTGAGTACAAGACCTACCTA…
NDUFS03		Nuclear		ATGGCGGCATCGTTAGTGCGTTTTGTTCGCGGAGGTTTTAGCAGGACTTTGAATCTTGCCAATCGAAGCCCATGTCTCATGCAAGCGAGATCCGAGACTACTGAAACAAAACCCACTGTTAGACCCAAGGATGCGGTCACCCATAACCAACTTGCAGCTTTTGGAGAATATGTGGCTGAAATGCTTCCTAAATATGTGCAGCAAGTCCAGGTGACATGTTACAATGAGTTGGAGGTGATGATCCATCCTGACGGGGTCATCCCTGTGTTGACCTTTCTGAGAGACCACAGCAACGCTCAGTTCCGAAACATGATTGACCTTACTGCAGTTGACATTCCCACCCGCCAGAATCGCTTTGAGATTGTGTACAACCTGCTCTCCCTGCGCTACAACTCCCGG…
NDUFS05		Nuclear		ATGCCGTTCATCGACCTCCAGGGGAAGTTGGGCATCAACCTAGACAAATGGATGTTGATCCAGGGTGGAGAGCAGCCATATAAACGGGCACCCCGCTGCCACGCCTTTGAGAAGGAGTGGATCGAGTGTGCGGATGGCATTGGTCAGACCCGTGCCAAGAAGGAATGCAAGCTCGAGTTTGAGGACTTCTATGAGTGCATGCACAGAGAGAAGACGCACAAGAGGCTGTATGAGATCCGTAAGCAGCGGGACAAGATGGTGAAGGAGGGCACCTACCAGACCCCAGCGCACCACACCGGCGCTCAGGCTGATGACAGGCCT
NDUFS06		Nuclear		ATGGCGGTCGCGCTGCGTCGGATTCTGTCCTTCAGTAGAAATGCTAAAGTGTTTGTATCACCTTTGAAAACATCGGCGCTTTCTGTACAGCGCTACAGTCTAGAAGTGTCGACCACTGGAGAGCAAGTTACCCACACCGGACAGGTGTATGATGAAAAGGATCCCAGGCGGGCCAGGTTCGTGGGACGACAGAAAGAGGTGAACAAGAACTTTGCCATCAAGCTGGTGGCTGAGGAGCCGGTCAGTGGCGTTGAGGCCAGAGTGGTGTCATGTGACGGGGGTGGAGGAGCACTAGGCCACCCCAAAGTCTATATCAACCTGGATAAAGAAACTAAAGTGGGCACATGTGGCTACTGTGGACTGCAGTTCAAACAGACCCATCATCAT
NDUFS07		Nuclear		ATGGCGGCGTTGGTGGTCCCTCGCCTCGCCGCGTTTGGTAACTTTTCATCAAGACCCATTTCAGTATTTGTGATACAACAGAGCTCGTTGCTACACCACATTGCTAAAAGCGACAATGCTACAAGTGTGGTTCCAGTCAGAGAGAAAAGCACAGCGGTGGCTGCTGCCAAGCCCGCTGCAGTAGCAAGCAGCAAGGGAGAATATGTCATCACTAAACTGGATGATTTGGTGAACTGGGCACGCAGAAGCTCCCTGTGGCCCATGACCTTTGGCCTGGCATGCTGTGCGGTTGAGATGATGCACATGGCGGCTCCTCGATACGACATGGACCGGTTCGGAGTGGTGTTCAGAGCCAGCCCCGGACAGGCCGACGTCATGATTGTGGCGGGCACCTTGACC…
NDUFS08		Nuclear		ATGTCTGCAGCGTTGCGTGTACTATATTCTGTGTCCCGGCCAGGCACCATTGCGGCTGGACACAATCTTGTGCGTCCAATCAGTCTGTCGGCCCAGAGAGAGGGATTCAAGTATGTGAATGCTCAGGATCTGCCCACAGACATGAAGTCCATAACAGACAGAGCCGCTCAGACTCTGCTATGGACGGAGCTCTTCAGAGGATTGGGCATGACCATGAGCTACCTGTTCAGAGAGCCGGCCACCATAAACTACCCGTTTGAGAAGGGGCCCCTGTCTCCCCGTTTCCGCGGTGAGCACGCCCTGCGCAGGTACCCCTCTGGAGAGGAACGCTGCATCGCCTGCAAGCTGTGTGAAGCCATCTGCCCCGCCCAGGCCATCACCATTGAGGCAGAGCCCCGT…
NDUFV01		Nuclear		AGGTTCGGGATTCACACCAAGGTATCAGGATGCTGTCCCTGTCCCGGTTGGCTTTGGTCTGTGCTGCGGCTCGGGGCCCAGTTGCTGTCTGTCAAGGCAGAGTGACGTCCATCACACGATTTAACAGCACAACTGTTGAGGCACCACCAAAGAAGACAACATTTGGACCCCTGGCTGACCAGGATAGAATTTTCACCAACCTGTATGGCCGACATGACTGGAGGCTAAAGGGAGCTCAAAGTCGTGGTGACTGGTACAAGACCAAGGAGATCCTGCTGAAGGGAGTGGACTGGATCCTCAACGAGATCAAAGTTTCAGGGCTGCGGGGGAGAGGTGGAGCAGGGTTCCCCACCGGCATGAAGTGGGGCTTCATGAACAAGCCCAGTGATGGCAGACCAA…
NDUFV02		Nuclear		ATGTCAGCCCTTTGCTGTCGTCCAATAAGTGTCGTATCAACGGGACAAAACTACGCTGTCAAGATGTTTTTAACTTCTGCAATTCGATCTGTTGTATCGCAAACGTCCAGGCAGGTCAGGAGTCTGCACCAGTCCGCTGCCAGAGCTGGAGCTGGGGGCATCTTTGTGCACAGAGACACACCTGACAACAACCCAGATACTCCATTTGAGTTCACTGTGGACAACCTGAAGAGGATTGATGCTATCATTAGTATGTACCCAGAGGGCCACAAGCAGGCCGCCACCATCCCTGTGTTGGACCTGGCTCAGAGACAGCATGGATGGCTCCCCATCTCAGCCATGAACAAGGTGGCCGAGGTGCTTGAGGTCCCTCCGATGAGGATCTATGAGGTAGCGACG…
NDUFV03		Nuclear		ATGGCGACCTCCTTACTTCGGCTAGGACGACTGGGGTCTCTCAAGGCTCTCCAGCGAGAGAGCTGGGTCCTTTTGAGGTGCCCCTCTGTGGCTGCATTCTGCACCAAGGTGGAGGAGCCAAAGAAGGCTGTTAAAAAGGCGAAGGCTGCAAAGGTGGCAGCGGCACCTCCAGCGCCAGCCCCCGAGTCTTTCGACAACAGTACTTACAAGAACCTCCAGCACCACAACTACAACCATTACACCTTCGCAGACCTGGACCTGGAGATGGCCAAGTACCGTCTGCCCCAGCCCTCCTCCGGCAGACCCTCCCCCAGACAC
Complex II
DHSB		Nuclear		ATGTCGGTCGTTTGTCTCTCGTCCTTGGGTCGCTGTAGCGCCGTGGCATTCCGATCTTCCGCCGGAATGGTGGCGGTTCGGTATGCCCAGACAGCAGCGGCCACAGCCCCACAGCCTAGAATCAAGAAGTTCCAGGTGTACCGCTGGGACCCAGACACAGTTGGGGACAAGCCCCGCATGCAGACCTTCGACATTGACCTCAATACCTGTGGCCCCATGGTATTAGATGCCCTCATCAAGATCAAGAACGAGATGGACGGCACTCTGACTTTCCGTCGCTCCTGCAGAGAGGGTATCTGTGGATCCTGTGCAATGAACATCAATGGAGGCAACACACTGGCCTGCCTCAACAAGATTGACACCAACACCAGCAAGGCTACCAAGATCTACCCTCTGCCA…
DHSC		Nuclear		ATGGCGTTGCTTCTAAGGACCTTTACCCGACAGGGCACTTGCCTGTTCCGCCCTCAGTTTGGCATTCTATGCAGACATGCTGTTCCAATGGGAACCACAGCAAATGAGGAAATGAACAGGTTTTGGGCCAAAAACAACAAATTGAACCGACCCATGTCGCCACATCTGACCATCTATAAGTGGTCAATGCCTATGATGATGTCCATCACACACAGAGGCACAGGAGTGGGACTCAGTGGAGGTATCTCAGCATTTGCTCTATTAGCACTGGTGTTGCCAGGTAACTATCCATACTACCTTGACCTGATCCACTCCCTGTCCGTTGGCCCTGCTCTGCTCAGCCTTGCCAAGTTTGGCATTGCCTTCCCTGTGTCCTACCACACCTTGAACGGAATCCGC…
Complex III
MTCYTB		Mitochondrial		ATGGCCAACCTCCGAAAAACCCACCCTCTCCTAAAAATCGCTAATGACGCACTAGTCGACCTCCCAGCACCTTCTAATATCTCAGTCTGATGAAAGTTTGGCTCACTACTAGGCCTATGTTTAGCTACCCAAATTCTTACCGGGCTCTTCCTAGCCATGCACTATACCTCCGACATTTCAACAGCTTTCTCCTCTGTTTGCCACATCTGCCGAGATGTTAGTTACGGCTGACTCATTCGAAACATCCATGCCAACGGAGCATCTTTCTTTTTTATCTGTATTTATATACATATCGCCCGAGGACTTTACTACGGCTCGTACCTCTACAAAGAAACCTGGAATATCGGAGTTGTACTTTTACTTCTCACTATAATAACTGCCTTTGTAGGCTACGTCCTC…
QCR01		Nuclear		GCAGCGTCCATGTGCCGAGTCGGGAGCTCTGTGGGTCGAGCCCTCGCCAAATCCCGTAGCCCCATCCTGCTGTCTCTCCGGCGTGGTCAGGCTACGGTGACCTATGCCCAGAGCCTTCTGGGAGCTCCTGAGACCCGTCTCACTGCCCTGGACAATGGCCTGAGGATCGCATCGGAGGAGACCGGACACAGCACATGCACTGTTGGGCTGTGGATCAACTGTGGAAGTCGCTATGAGACTGAGAAGAACAATGGAGCTGGGTTCTTCCTGGAGCACATGGCTTTCAAGGGGACAAAAAAGCACACCCAGATGGCCCTGGAGCAGCAGGTGGAGTCCATGGGTGCTCACCTGAGTGCATACACTTCCCGGGAGCACACTGCCTACTACATGAAGACCCTG…
QCR02		Nuclear		TCAAGTTTCAGCCTCAGGATGTGCAGGTGACTAAACTGCCCAGCGGTCTGGTGATAGCCTCGTTGGACAACTACTCCCCGGCTTCCAGGATCGGTGTGTTTGTGAAAGCTGGCTGTCGATATGAGTCCCCGGACAACCAGGGGGTCACCCACCTGCTCCGTCTGGCTGCCAACCTGACTACCAAAGGTGCTTCAGCCTTCAGGATCTGTCGTGGTGTGGAAGCTGTTGGAGGAAGTCTAGGCGTGACGTCATCCAGAGAGAACATGATCTACTCTGTTGACTGTCTCAGAGACCACATTGACACAGTGATGGAGTACCTGATCAATGTGACCACAGCACCAGAGTTCAGGCCGTGGGAGGTGTCTGACCTCACCTCCAGGGTCAAGATGGACAGGGCCC…
QCR06A		Nuclear		ATGGTTTTCGAAAACAAAATGATAATGAATGGGGAGCCTGATGATGAGGAGGAAGAGACACCGGCAGAAGAAGAAGGAGAGGAGGAGGAGGAAGAGGAAGACATGGTGGATCCCTTAGAAACAATACGGGCAAAGTGTGAGGCGTCAGAGCACTGCACCCACACAAGGGAGAGGCTGGAGGCCTGCACGGCCCGAGTGGGCTCAAGATCACACACTGAGGAGGAATGCACAGAGGAACTCTTCGACTTCCTACATGCACGGGACCACTGTGTAGCGCACAAGCTCTTCCACAACGTCAAA
QCR06B		Nuclear		ATGGTTTTCGAGGAGAAAATGATCCTGAACGGGGAACCTGAAGATGAGGAGGAGGAGGAAGAGGAGGAGGAAGATATGGTGGACCCCCTTGAGGTGGTGCGGGACAAGTGTGCGCAGGCAGAGCACTGCGTCCACGCCAGGGCGAAACTGGAGGACTGTGAATCCAGGGTCGGCTCCAAGTCCGAAACCAGAGAGGACTGCACCGAGGAGCTTTTCGACTTCCTCCATGCGCGGGACCACTGTGTGGCTCACAAAGTCTTCCATTCTGTCAAGTAA
QCR07		Nuclear		ATGGTGCCGACTGCTTTAGCAACTACAGGCAGACTCCTGGTCAGCTTTCGCAAATGGTACTACAATGCTGCTGGATTCAACAAAATTGGTCTGATGCGTGATGACACAATCCATGGGGATAGCGACGTGAAAGAGGCCCTGCGGCGTCTCCCAGAGAAAGTGTACAACGACAGGATGTTCAGGCTCAAGAGAGCCCTGGACCTCTCCATGAAGCAGGCGGTTCTCCCCAAGGAACAGCGGACTCAATATGAGGAAGATGTACATTACCTGGAGCCTTACCTGAAAGAGGTCATCCGTGAGAGGAAAGAGGTTGAGGAGTGGTCGAAGAAA
QCR08		Nuclear		ATGGGTCGCCACTTTGGAGATTTGGCCAAGATCAGGCATGTGATCACCTACAGTCTGTCCCCCTTCGAGCAGAGGGCTTTCCCCAACTACTTCTCTAAAGGAATCCCCAACGTCTGGAGACGATTCACATCGTCTGTCTTCAAAGTTGCTCCACCAATGATCTGCATGTACCTGACATACACCTGGGGCAACCATGTCCACTCAGAAGGAAAGAGGAAGGTTGCTGCAGACTACGAGAATGAAGAG
QCR09		Nuclear		ATGTCGCTCGCTAAAGGTGTCTACAATTTGCTCTTCAGGAGAACATCTACTTTTGCCGTTACCATCATGGTCGGAGCAGTGTTTTTTGAACGAATGTTTGACCAGGGAGGCGATGCCATATTTGAGCAATTGAATCGGGGGAAACTATGGAAACACATCAAACACCAATACGAAACAGAGGAGGAA
QCR10		Nuclear		ATGCTTGGTAAATTGATCGGACAGAAATACTTTTCCATCGCGAGAACATGGGTTCCAACGTTGGCGGTGTGGGGTTCAGTTGGAGGGGTGGCATTGGTACACTTCACTGACTGGCGCTTGATCTTGGATTATGTACCGTACGTCAGCGGCAAATTCAAGAACGATGAC
UCRI		Nuclear		ATGATGTCCCTTGCCGCTCGTTCGGGGGTATTTTCTCCGTACTTGCAGGCTACGAACTATGCAGTTGCTGGACCCCTCAAAGCCCTTATTCCAGGGGTGGTTGTAAAAGGAGAGAAAGTGTTGGTAGACACGAAGAAACCTTTCCTTACCCGCGAGTCCCTGAACGGTCAGAGTCCAAAGACTGGGCCTGCAGTATCAGTTAGCATAAATGCAAAAGCTGCAGTCCGATTCGCTCACACTGACATCAAGGTGCCAGATTTCTCTGATTACCGTCGGCCTGAGTTGCTTGACCCCAAGAAATCTTCTCAGGAGAGCAGCGAGTCCAGGAAAACCTTCTCCTACCTTGTCACCGGGGCCACAGCCGTGGTTGGTGTCTACACAGCCAAGACCGTGGCCACA…
CYC1		Nuclear		ATGGCGGCGCTACGAGTGGTCGTGCTATCGGGGACTGGAAGAGCCCTACTATGCACGCCAAAAACGATCAAGGCCCCTCGGGTCAACATGTCGTTTGCCAGTCTACCCAGGTCAAAGAAGGTGGCCCTGACAGCGTTTGGTGTGTTGACAACCAGTGGGGCCGGGCTTGCTCTGATGTTACAGCAGTCTGTTAAGGCCTCAGACCTGGAGCTCCACCCCCCCAACTACCCCTGGACCCACAGCGGCATGTTGTCAGCCCTTGACCACGGCAGCATCCGTCGTGGATATCAGGTGTACAAGCAAGTGTGTTCAGCGTGTCACAGCATGGAGTACCTGGCCTTCCGTAACTTGGTTGGAGTGTCGCACACAGAGGCCGAAGTTAAGGTTCTGGCTGAGGAG…
CYCS		Nuclear		ATGGGTGATATTGCTAAGGGAAAGAAGGCATTTGTCCAGAAGTGTGCCCAGTGTCATACTGTTGAAAATGGAGGAAAGCACAAGGTTGGTCCAAACCTCTGGGGTCTGTTTGGACGCAAGACTGGACAAGCTGAAGGCTATTCCTACACAGATGCCAACAAATCCAAAGGCATTGTCTGGGAAACCGATACCCTCATGACGTACTTGGAGAACCCCAAGAAGGGCGAGCGTGCAGATCTTATAGCATATTTGAAGTCGGCAACTTCG
Complex IV
MTCO1		Mitochondrial		GTGGCAATCACACGATGATTTTTCTCAACCAACCACAAAGACATTGGCACCCTCTATTTAGTATTTGGTGCCTGAGCCGGGATAGTAGGCACCGCCCTGAGTCTACTGATTCGGGCGGAACTAAGCCAGCCGGGCGCTCTTCTGGGGGATGACCAAATCTATAACGTGATCGTCACAGCCCATGCCTTCGTTATGATTTTCTTTATAGTCATGCCAATTATAATCGGGGGCTTTGGAAACTGATTAATTCCCCTAATAATCGGAGCCCCTGATATGGCATTCCCTCGAATAAATAACATAAGCTTCTGACTCCTTCCTCCATCCTTTCTCCTCCTCCTGTCTTCATCAGGAGTTGAAGCCGGCGCGGGTACTGGATGAACAGTATACCCCCCTCTAGCC…
MTCO2		Mitochondrial		ATGGCACATCCCTCACAACTAGGATTCCAAGACGCGGCCTCCCCTGTAATAGAAGAACTTCTTCATTTCCACGACCACGCTCTTATGATTGTTCTTCTTATCAGCACACTAGTGCTTTATATCATCGTAGCAATAGTCTCTACTAAACTTACTAATAAGTATATCCTTGATTCTCAAGAAATCGAGATCGTTTGGACTGTCCTCCCAGCAGTTATCCTTATTCTCATCGCTCTCCCTTCCCTCCGAATTCTCTATCTTATGGACGAAATTAACGACCCCCACCTTACTATTAAAGCAATAGGCCACCAATGATATTGAAGCTATGAATATACCGACTACGAAGATTTAGGCTTTGACTCTTACATAGTCCCCACTCAAGATTTAGTGCCAGGCCAATTC…
MTCO3		Mitochondrial		ATGGCACACCAAGCACACGCATACCACATGGTTGACCCAAGCCCCTGACCTCTGACCGGCGCAATTGCCGCCCTTTTACTTACATCAGGCACTGCAGTCTGATTCCATTTCCACTCGCTCACACTTCTTACCTTAGGTAACATTCTCTTACTTCTAACCATATACCAATGATGGCGGGATATCATCCGAGAAGGTACCTTTCAAGGACACCACACGCCCCCAGTCCAAAAAGGGCTACGATATGGCATAATCTTATTTATTACCTCCGAGGTATTCTTTTTCTTAGGTTTCTTCTGAGCCTTCTACCACGCCAGCCTCGCCCCCACACCTGAATTAGGAGGTTGCTGACCCCCCGCAGGCATTACTACTCTAGACCCCTTTGAAGTACCCCTTCTTAAT…
COX4I2		Nuclear		ATGCTTCACCTGACAACAGGACGTGTGGGGTGCTTGCTTTCCAAGCAAGCGGTGGTGGCACTGACGGGCAGTGGCGCAAGGATGTCAAGCCATGGCCACCACGAGGTGTCCGACTCAGTGGACATGTCACAGCCAATGTACTGGGATCGTCTAGACACCCCTCTGCCAGACAGACCATGGAAGGATGTCCTCGATTCTACGGATAAGAGCCTGAAACAGAAGGAGAAGGGTCCCTGGACTGCGCTGTCCAAGGAGGAGAAAATCGCCTTGTACAGGCTGAAGTTCAACCACACCTATCCTGAGATGAAGAGGCCGTCCCATGAGTGGAAGACGGTGATTGGTGGAATGTTCATCTTCTTTGGCATCACTGGTCTGGTGGTCTTTTGGCAGGGCCACTAT…
COX5A		Nuclear		ATGTTTCGAGCCGCCGTCCGACTTTCGGTGTCCGGTGCCCGGAGTTTGACACGGCCACAGCTCGGACTTACAGCTCCCCTGGTCCAGAGGTGTTATGCCCATGGTGGGAAGCTGGAATCGGACGAGGAGTTTGATGCCCGCTGGGTAACCTATTTTAACAAGGCAGATATTGATGCGTGGGAGCTGAGGAAAGGGATGAACACGCTGATTGGATACGACCTGGTGCCTGAGCCTAAGATCCTGGAAGCAGCTCTCCGAGCCTGCCGCAGATTAAATGACCTGGCTAGCGCCATACGTATCCTGGAGGCTGTCAAGGACAAATCTGGCCCCCACAAAAAAATCTACCCATACTTAATTCAGGAGCTGCGACCAACACTAGAGGAGCTTGGTATCTCTACA…
COX6A		Nuclear		ATGGCGTCTCCTGCATCGATGGCGGCCCGCAGGGTATTATCTGCTGCATCACACGCAGGCCATGAGGGAGGATCAGCTAGGACCTGGAAGATCCTGTCGTTTGTGTTGGCCCTACCTGGTGTGGCCGTCTGCATCGCCAACGCCTACATGAAGATGCAACAGCACTCCCATGAACCCCCTGAGTTTGTGGCCTACTCACACCTTCGCATCCGCACCAAGAAATGGCCCTGGGGTGATGGCAACCACTCTCTCTTCCACAACCCTCATGAAAATGCTCTTCCTGAGGGCTATGAGGGGCCCCGTCAC
COX6B1		Nuclear		ATGTCTGACGTTATTGAGGAGAAGATAAAGAACTACAGGACGGCTCCCTTCGACGCCCGCTTCCCCAACACCAACCAGACCCGCAACTGCTTTCAGAACTATCTGGACTTCCACAGGTGCAACAAAGCTTTGTCAGACAAAGGCCAGGATGTGGCTCCCTGTGACTGGTACCAGAGGGTCTACAAGAGTATCTGTCCCATGAGCTGGGTTGCCAAGTGGGACGACCAGATAGAGGCCGGAAGCTTTCCCGGCAAGATC
COX6B2		Nuclear		ATGGCAGAGGATATTGCGACTAAGCTCCAGAACTACCGCACTGCTCCCTTCGATGCCAGATTCCCCAATCAAAATCAGACAAGGAACTGCTTCTACAACTATCTGGATTATCATCGCTGCCAAAAATCCCTGGACGCCAAAGGAGTCGACACTGCCCCGTGTGACTGGTATAAGAGGGTCTACAAATCACTGTGCCCCATTTCCTGGATCCAGAAATGGGACGACCAGAGGGAGGCGGGGACCTTCCCAGGGAAAATT
COX6C1		Nuclear		ATGTCTCTGGCTAAGCCTGCAATGCGAGGACTCCTTGGGAAGCGTCTGCGGTTCCATTTGCCCATTGCCTTCGCTCTGTCATTGGTGGCTGCAGCAGCTTTCAAGTATGGTGTAACAGAGCCCAGGAAACAGGCCTATGCTGATTTCTACAAACAATATGACACCACAAAGGAGTTCAACAACATGAGGGACGCTGGCGTTTTTGAAAGTGTCAGGACAACTGGCGAA
COX6C2		Nuclear		GGGGGAGTGTCGCGCTAACATATTTTGGTGAAGGTCGTGAGTTCTTCTTGTACTCCACAATGTCTCTGGCTAAGCCTGCAATGCGAGGACTCCTCGGGAAGCGTCTGAGGTTCCACCTGCCCATCGCCTTCGCCCTATCAGTGGTGGCTGCAGCAGCTTTCAAGTACGGCGTAACAGAACCAAGGAAACAGGCCTATGCCGATTTCTACAAACATTATGATGCCACAAAGGAGTTCAACAACATGAGGGAAGCTGGTATTTTTGAAAGTGTCAGGCCGACTGGTGAATAAACCCCTGTTGCATTCCTGGTCTGAGATTGACTGATCGAACATTGCTGTTATGTTCTCATAAATAAACTATTCTCTC
COX7B		Nuclear		ATGTTTCGGTTTGTTAAAGCAGCGCTGAACGTCTCCGCAGGACAAGGTGCCCGTCAAGTGAGGCTCAGTTCGACGCACTCCCCCGAATTCCATGCCAAGTATGGCACCGGCCTGATGATCGGAGGATTCGCGTTTTGTGTGTCTGTCTGGGGATTTGTACTGACACAAACCGGCATCACATGGAATCTGTCTCCAGTCGGCAAGGTCCAGCCTAAACCATGGAGGGAGGTAGAAGAA
COX7C		Nuclear		ATGCTGGGACAGGCTGTACGACGATTCACAACCTCCGCTGTTCGGTCCTCGCATTACTCTGAGGGACCAGGACAGAACCTGCCATTCTCAGTGCAGAATAAGTGGCGTCTGTTGGGCATGATGGTGGTGTTCTTTGGCAGTGGCTTCGCCTTCCCCTTCGTCGTCGTCAGACACCAACTCTTGAAGAAG
COX8B1		Nuclear		ATGTCGGGGATCAGAGGTTCTGTCAATTTGCTAAGGGTCGCAGTGAGGTCGCAGATCGTCTCCAAAGCCACCCTGTCGCACAAGCCTGCGAAGCACCACTTATCCGTGGGGGAGCAAGCCATTGCTATGACAGCCTTTTTCGTCACCATCCTGGGGCCCTCTGGTTATGTCCTGGCTCACCTGGAGGACTACAAGCACCACTCC
COX8B2		Nuclear		ATGTCTGGGATCAAAAGTTCAGTGAATTTGCTGAGGGTCGCAGTCAGGTCGCAGATCGTCTCCAAAGCCGCCCTGTCACACAAGCCTGCGAAGCACCACATATCCGCGGGCGAGCAAGCCATGGCATTGACAGTCTTTTTCATCACCATCCTGGGGCCGTCTGGTTATGTCCTGGCCCATCTGGAGGACTACAAGCACCACTCC
Complex V
MTATP8		Mitochondrial		ATGACACTAAGCTTCTTCGACCAATTTATGAGCCCCACATACCTAGGTATCCCACTTATCGCCGTAGCATTAACCCTCCCATGAATTCTTTTCCCTACCCCCTCTGCCCGATGACTAAACAACCGCCTAATTACCCTGCAAGGGTGGTTCATCAACCGATTTACCCAGCAACTTCTTTTACCGCTAAATCTAGGCGGTCACAAGTGAGCAGCTCTACTAACTTCCCTCATACTATTTCTTATCACCCTAAATATACTTGGCCTACTTCCATATACATTCACCCCGACCACACAGCTCTCCCTAAATATGGGCCTCGCAGTCCCACTGTGGCTTGCTACAGTAATTATCGGCATACGAAACCAGCCTACGGCCGCCCTCGGCCATTTATTGCCTGAAGGA…
MTATP6		Mitochondrial		ATGCCCCAACTCAACCCCGCCCCCTGATTTGCTATTTTAGTATTCTCGTGACTGGTTTTCCTAACTGTTATTCCCCCAAAAGTCCTTGGCCACACTTTCACAAATGAGCCTACCTCACAAAGCACTGAAAAAGCTAAACCTGAACCCTGAAACTGACCATGACACTAA
ATP5C1		Nuclear		ATGTTCGCTAGGACTAGCGCGTTGGTTTTCCTCCCACAATGTGGGCAGGTCAGGAACATGGCTACCTTGAAGGACATCACCATCCGTTTGAAGTCCATCAAGAACATCCAAAAGATCACCAAGTCCATGAAGATGGTGGCCGCTGCTAAGTATGCCCGCGCTGAGAGGCAGCTGAAGCCCGCCCGCGTCTATGGAAACGGCGCCGTGGCCCTGTACGAGAAGGCTGAGATCAAGGCCCCAGAGGGAGTGGCCAACAAGCACCTCCTGATCGGTGTGTCGTCTGACCGTGGTCTCTGTGGCGCCGTCCATTCCAACGTGGCCAAGGCCATCAAGGCCAAGATTGCTACCCTCACCGGCGAGGGCAAGGAGGTGATGGTAGTTAATGTGGGGGACAAGCTG…
ATP5D		Nuclear		ATGATGGCAGCAAGGTTTCTCCGTTGCGCTCTCCCTGTATTGAGGCAAGCAAGATGCTACGCCGACGCACCTTCAGGTTCTGCACAGATGTCATTCACATTTGCCTCGCCAACGCAGGTGTACTTCAAGGAGGCCAGTGTGAAACAGGTTGACGTCCCCACGCTGACTGGTGCTTTCGGTATCCTCCCTGCCCATGTCCCCACGCTGCAGGTTCTCCGGCCCGGAGTGGTCACCGTGTTCAACGATGATGGCTCCGCAGCAAAGTTCTTTGTGAGCAGCGGGTCAATCACAGTGAACGCAGACTCCTCGGTGCAACTACTGGCTGAAGAGGCTTTCCCCCTGGACCAGCTGGATGTGGCTGCTGCCAAGGTCAACTTGGAGAAGGCTCAGTCTGAAATG…
ATP5E		Nuclear		ATGGTTGCATACTGGAGACAAGCTGGCCTTAGCTACATTCGCTTCTCTGCGATCTGCGCAAGTGCAGTGCGTGCGGCACTGAAACCCCAGTTCAAAGTCGAGGCACTGAAGGTTGCCGAGTCCAGCGTCAAAGTCTACGTACCAAAGGCTGTAGCA
ATP5F		Nuclear		ATGCTGTCTAGGATCGTTTTCGTTTCAGCTAATGCTGTAAAAAGCAGTGGTCCCCTCGGCGCTGGGCTGGTCCAGCTGTCCCACCTCCACACGTCCCCCAACAGCCAGGCCCCAGTCCCCGCTCTGCCAGAGAAGGGAGGCAAGACGCGCCACGGCATCATCCCTGAGGAGCTCTTCCAGATCCTGTACCCCAAGACTGGAGTTACAGGGCCCTACGTGCTGGGTGCTGGGCTGCTCACATACATCCTTTCCAAGGAGATCTACATCATCAACCATGAGACCTTCGCTGCTGCCTGCATTGGTACGGTCATCATCTACGGTGTCAGGAAGTTCGGCCCCGACGTTGCGGCTTTCGCTGACAAACTGAACGAGGAGAAAGTTCAGAAGGCTCAGGAAGTG…
ATP5G1		Nuclear		ATGTACGCCTGTGCGAAGTTCGTCTCTACGCCTGCACTGGTCCGTGCTGGATCCAGGGCATTATACAGACCTCTCTCTGCGTATGTGCTTTCCCGGCCAGATGTCAAAACAGGAGAGGTACCACTGCGGGGTTTCCAGACTAGTGCTGTGAGCAGAGACATTGACACAGCAGCCAAGTTCATCGGCGCTGGAGCTGCCACAGTTGGAGTGGCTGGTTCTGGTGCTGGAATCGGGACTGTGTTCGGCAGCCTTATCATCGGCTATGCAAGGAACCCTTCCCTAAAGCAGCAGCTTTTCTCCTATGCTATCCTGGGATTTGCCCTGTCTGAAGCCATGGGTCTGTTCTGCTTGATGGTTGCTTTCCTGATCCTGTTTGCCATG
ATP5G3		Nuclear		ATGTACGCCTGTGCAAAGTTCGTCTCCACGCCGGCTCTGGTCCGTGCTGGCTCCCGTGCTCTTTACAGACCCCTGTCTGCCTCTATGCTGTCCAGGCCTGAGGTCAATACAGAGAGAAACGTAGCCCTCATGCCACAGAGCCCCTTCACCCAGGTAGCTCTCAGAGGCTTCCAGACCAGTGCTGTGAGCAGGGACATTGATACCGCTGCCAAATTCATTGGTGCTGGAGCCGCCACAGTCGGAGTGGCTGGATCTGGTGCTGGAATTGGAACAGTGTTCGGCAGTCTCATCATTGGATATGCCAGGAACCCATCATTGAAGCAGCAGCTCTTCTCCTACGCTATCCTGGGATTTGCCCTGTCTGAAGC
ATP5H		Nuclear		ATGGCTGGGAAACGTGCAGCATTGAAAGCCATTGACTGGTTGGCTTTTGCTGAGAGGGTTCCCCCCAACCAGAGGGCCATGTTCAACAACCTCAAGACGCGCTCAGACGCCATCGGTGCCAAGCTGTCCTCTCTGCCAGAGAAGCCTGTTACCATCGACTGGAGCTTCTATAAGACCAATGTGGCCAGAGCTGGCATGGTGGCTGAGTTTGAATCCAAGTTCTCAGCCCTGACCATCCCTGAGCCCAAGGACACAGCCACAGCCGCCATCAACACACAGGAGGCCGAGGCGAACAAAGCTGCTGTTGCCTACGTGGAGGCTTCCAAAGCTCGTATTGGCCAGTATGAGAAGGAGCTGGAGAAGTTCCAGAACATGATTCCCTTCGACCAGATGACCATC…
ATP5I		Nuclear		ATGGTTCCTCCAGTTGCGGTCTCGCCTGTCATCAAGACGGCCAGGTGGTCATTCTTGCTCATTGGCATGTTTTATGGCAAACAAAGATATGACTATCTGAAGCCAAGAGCAGAGAAAGAGAGGCTTGTTGAGGAGGCAGAGAAGAAGATCCGAGAGGAGCAAGAGAAAATTGCCAAAGCACTTGCAGAAGCCTCTGAAGACACCATCCTGAAA
ATP5J		Nuclear		ATGGCGCTTCGTAAACTATTCCGGCTGTCCTCGCTGTTGCGCTCCGCGGTGTCATTGACACTGCGCAGGAATTTCGGCCTGTCTGCTGTCCTCTTCAACCGGGCCAAGGACCTGGACCCTATCCAGAAACTATTCCTAGACAAGATCCGCGACTACAGCACCAAGAGCAAGGCTGCAGCAGGTGGGATTGTTGATGCAGGCCCCTCTTACGAAAAGGGTGTCTCAGAGGAGATCACCAAACTGCAGAGGTTATACGGGACTGGTGACCTCACCAAATTCCCTGACTTCAAATTTACAGAGCCCCAGCTGCAGGAAGTGGCCAAG
ATP5L		Nuclear		ATGGCACAGGCAGTCCAGAAATTGGTGGCCAAAGTACCTACTTTGATCGGAGCCGCTGCCACCTACTCCAAGCCCCGGCTAGCGACCTTCTGGCACTACGCTAAAGTCGAGCTTGTGCCACCTTCCCCTGCCGAGATTCCCCAGGCCATTGCAGGAATCAAGAACATCCTCACCGGTGTCAACAGTGGACGCCTTGGACAGACGACAGTGAAGGATGCATTCAGAAATGGATTGGTCTGCACTGAAGTGCTGATGTGGTTCTACATTGGAGAGTGCATCGGAAAAGGAGGCATTGTTGGATATGCCGTT
ATP5O		Nuclear		GGGCTGCAGGTGCGTCAATTCAGCACGTCGGTTCTCCGACAAGCATTGATCAGGCCCCCTATCGACGTGTATGGGGTCGGAGGTCGCTATGCCACAGCCCTGTTCTCTGCTGCCAGCAAGCAGAAGAAACTGGAACAAGTAGAGAAGGAGATGAGGACGTTGTCGGCTCTGATCAAGGACCCCAAGCTGTCCAGTATTGTGATGAACCCTCATGTCAAGCGCAGCCTCAAGCTGAAGTTCTTTGGTGATGCCATGACGAAGGCAAATCTCTCCCCAATATCAGTTAACCTCATCACTGTGTTGGCAGATAATGGCCGTCTGACCCTGACCGCAGATGTAGTTGGCGCCTTTGCGAAAATGATGAGCGCTCACCGTGGCGAGGTCATCTGCACTGTCACC…
ATP5S		Nuclear		ATGAGGCTACTGTCCAAGGCACTACAGACCGTTCTCTCCTCGAAGAAAACTTTGTCACTTGAGGGCAGCAGACCGTTCTGGGGATGGCTCAATGCTGTCTTCAACAAAGTTGACTATGAGCGTATCAAGGCGGTGGGCCCAGACCGTGCTGCTGCAGAGTGGCTGACAAGGTGCGGTGCCAAGGTGAGGTTCCAGGGGTTCGACCGTTGGCAACATGACTACAACGGCCTGCCCACCGGCCCTCTGGGGCGATACAAGATCCAGGGCATCGACGCCACAGACTCTTGCATCATGTACAAAGGCTTCGATCACCTGGATGGACTAGAGCATGTCGAAGAGCTCAAACTCATCAAGAGTATGTACATAGAGGATGCCTGCTTAGAGAGAATAAGCACCATA…
