# Supplementary material for: Differential Expression of Genes that Control Respiration Contribute to Thermal Adaptation in Redband Trout (Oncorhynchus mykiss gairdneri)
Source: Genome Biol Evol. 2015 May 4;7(6):1404–14. doi: 10.1093/gbe/evv078 (PMC4494065; doi:10.1093/gbe/evv078)
Supplement: Supplementary Data [file supp_evv078_TableS2.xlsx]

## Sheet: Sheet1
GroupName	SRA File		Degrees celcius		Treatment days		Strain		Climate
LJ_1_Treat	SRR1104583		28		1		Little Jacks		Desert
LJ_1_Treat	SRR1104584		28		1		Little Jacks		Desert
LJ_1_Treat	SRR1104585		28		1		Little Jacks		Desert
LJxK_1_Treat	SRR1104586		28		1		Hybrid		F1
LJxK_1_Treat	SRR1104587		28		1		Hybrid		F1
LJxK_1_Treat	SRR1104588		28		1		Hybrid		F1
K_1_Treat	SRR1104589		28		1		Keithly		Montane
K_1_Treat	SRR1104590		28		1		Keithly		Montane
K_1_Treat	SRR1104591		28		1		Keithly		Montane
LJ_3_Treat	SRR1104592		28		3		Little Jacks		Desert
LJ_3_Treat	SRR1104593		28		3		Little Jacks		Desert
LJ_3_Treat	SRR1104594		28		3		Little Jacks		Desert
LJxK_3_Treat	SRR1104595		28		3		Hybrid		F1
LJxK_3_Treat	SRR1104596		28		3		Hybrid		F1
LJxK_3_Treat	SRR1104597		28		3		Hybrid		F1
K_3_Treat	SRR1104598		28		3		Keithly		Montane
K_3_Treat	SRR1104599		28		3		Keithly		Montane
K_3_Treat	SRR1104600		28		3		Keithly		Montane
LJ_7_Treat	SRR1104601		28		7		Little Jacks		Desert
LJ_7_Treat	SRR1104602		28		7		Little Jacks		Desert
LJ_7_Treat	SRR1104603		28		7		Little Jacks		Desert
LJxK_7_Treat	SRR1104604		28		7		Hybrid		F1
LJxK_7_Treat	SRR1104605		28		7		Hybrid		F1
LJxK_7_Treat	SRR1104606		28		7		Hybrid		F1
K_7_Treat	SRR1104607		28		7		Keithly		Montane
K_7_Treat	SRR1104608		28		7		Keithly		Montane
K_7_Treat	SRR1104609		28		7		Keithly		Montane
LJ_28_Treat	SRR1104610		28		28		Little Jacks		Desert
LJ_28_Treat	SRR1104611		28		28		Little Jacks		Desert
LJ_28_Treat	SRR1104612		28		28		Little Jacks		Desert
LJxK_28_Treat	SRR1104613		28		28		Hybrid		F1
LJxK_28_Treat	SRR1104614		28		28		Hybrid		F1
LJxK_28_Treat	SRR1104615		28		28		Hybrid		F1
K_28_Treat	SRR1104616		28		28		Keithly		Montane
K_28_Treat	SRR1104617		28		28		Keithly		Montane
K_28_Treat	SRR1104618		28		28		Keithly		Montane
LJ_1_Cont	SRR1104619		15		1		Little Jacks		Desert
LJ_1_Cont	SRR1104620		15		1		Little Jacks		Desert
LJ_1_Cont	SRR1104621		15		1		Little Jacks		Desert
LJxK_1_Cont	SRR1104622		15		1		Hybrid		F1
LJxK_1_Cont	SRR1104623		15		1		Hybrid		F1
LJxK_1_Cont	SRR1104624		15		1		Hybrid		F1
K_1_Cont	SRR1104625		15		1		Keithly		Montane
K_1_Cont	SRR1104626		15		1		Keithly		Montane
K_1_Cont	SRR1104627		15		1		Keithly		Montane
LJ_3_Cont	SRR1104628		15		3		Little Jacks		Desert
LJ_3_Cont	SRR1104629		15		3		Little Jacks		Desert
LJ_3_Cont	SRR1104630		15		3		Little Jacks		Desert
LJxK_3_Cont	SRR1104631		15		3		Hybrid		F1
LJxK_3_Cont	SRR1104632		15		3		Hybrid		F1
LJxK_3_Cont	SRR1104633		15		3		Hybrid		F1
K_3_Cont	SRR1104634		15		3		Keithly		Montane
K_3_Cont	SRR1104635		15		3		Keithly		Montane
K_3_Cont	SRR1104636		15		3		Keithly		Montane
LJ_7_Cont	SRR1104637		15		7		Little Jacks		Desert
LJ_7_Cont	SRR1104638		15		7		Little Jacks		Desert
LJ_7_Cont	SRR1104639		15		7		Little Jacks		Desert
LJxK_7_Cont	SRR1104640		15		7		Hybrid		F1
LJxK_7_Cont	SRR1104641		15		7		Hybrid		F1
LJxK_7_Cont	SRR1104642		15		7		Hybrid		F1
K_7_Cont	SRR1104643		15		7		Keithly		Montane
K_7_Cont	SRR1104644		15		7		Keithly		Montane
K_7_Cont	SRR1104645		15		7		Keithly		Montane
LJ_28_Cont	SRR1104646		15		28		Little Jacks		Desert
LJ_28_Cont	SRR1104647		15		28		Little Jacks		Desert
LJ_28_Cont	SRR1104648		15		28		Little Jacks		Desert
LJxK_28_Cont	SRR1104649		15		28		Hybrid		F1
LJxK_28_Cont	SRR1104650		15		28		Hybrid		F1
LJxK_28_Cont	SRR1104651		15		28		Hybrid		F1
K_28_Cont	SRR1104652		15		28		Keithly		Montane
K_28_Cont	SRR1104653		15		28		Keithly		Montane
K_28_Cont	SRR1104654		15		28		Keithly		Montane
